# Supplementary material for: A standardized nomenclature for mammalian histone genes
Source: Epigenetics Chromatin. 2022 Oct 1;15:34. doi: 10.1186/s13072-022-00467-2 (PMC9526256; doi:10.1186/s13072-022-00467-2)
Supplement: Supplementary file 1 — Additional file 1. Gene nomenclature for chimpanzee, rhesus macaque, dog, cat, pig, horse and cattle histone genes. For each gene, the VGNC ID, gene symbol and gene name are provided. Where applicable, the HGNC ID for each orthologous human gene is listed. Full Symbol Reports for each gene can be accessed using these IDs at https://vertebrate.genenames.org/. [file 13072_2022_467_MOESM1_ESM.xlsx]

## Sheet: Chimpanzee histone genes
Species	VGNC ID (gene)	Approved symbol	Approved name	Human gene ortholog HGNC ID
Chimpanzee	VGNC:14352	H1-0	H1.0 linker histone	HGNC:4714
Chimpanzee	VGNC:14359	H1-1	H1.1 linker histone, cluster member	HGNC:4715
Chimpanzee	VGNC:14360	H1-2	H1.2 linker histone, cluster member	HGNC:4716
Chimpanzee	VGNC:14368	H1-3	H1.3 linker histone, cluster member	HGNC:4717
Chimpanzee	VGNC:14369	H1-4	H1.4 linker histone, cluster member	HGNC:4718
Chimpanzee	VGNC:14362	H1-5	H1.5 linker histone, cluster member	HGNC:4719
Chimpanzee	VGNC:14371	H1-6	H1.6 linker histone, cluster member	HGNC:4720
Chimpanzee	VGNC:14411	H1-7	H1.7 linker histone	HGNC:24893
Chimpanzee	VGNC:14868	H1-8	H1.8 linker histone	HGNC:18463
Chimpanzee	VGNC:95365	H1-9	H1.9 linker histone	HGNC:30616
Chimpanzee	VGNC:14242	H1-10	H1.10 linker histone	HGNC:4722
Chimpanzee	VGNC:14358	H2AC1	H2A clustered histone 1	HGNC:18729
Chimpanzee	VGNC:109584	H2AC2P	H2A clustered histone 2, pseudogene	HGNC:18720
Chimpanzee	VGNC:109585	H2AC3P	H2A clustered histone 3, pseudogene	HGNC:18804
Chimpanzee	VGNC:83628	H2AC4	H2A clustered histone 4	HGNC:4734
Chimpanzee	VGNC:83631	H2AC5P	H2A clustered histone 5, pseudogene	HGNC:4728
Chimpanzee	VGNC:83635	H2AC6	H2A clustered histone 6	HGNC:4733
Chimpanzee	VGNC:83640	H2AC7	H2A clustered histone 7	HGNC:4729
Chimpanzee	VGNC:14372	H2AC8	H2A clustered histone 8	HGNC:4724
Chimpanzee	VGNC:95366	H2AC9P	H2A clustered histone 9, pseudogene	HGNC:18805
Chimpanzee	VGNC:83647	H2AC10	H2A clustered histone 10	HGNC:4732
Chimpanzee	VGNC:83651	H2AC11	H2A clustered histone 11	HGNC:4737
Chimpanzee	VGNC:83655	H2AC12	H2A clustered histone 12	HGNC:13671
Chimpanzee	VGNC:83654	H2AC13	H2A clustered histone 13	HGNC:4725
Chimpanzee	VGNC:83658	H2AC14	H2A clustered histone 14	HGNC:4727
Chimpanzee	VGNC:83660	H2AC15	H2A clustered histone 15	HGNC:4726
Chimpanzee	VGNC:83664	H2AC16	H2A clustered histone 16	HGNC:4730
Chimpanzee	VGNC:83669	H2AC17	H2A clustered histone 17	HGNC:4735
Chimpanzee	VGNC:83676	H2AC18	H2A clustered histone 18	HGNC:4736
Chimpanzee	VGNC:83679	H2AC19	H2A clustered histone 19	HGNC:29668
Chimpanzee	VGNC:14365	H2AC20	H2A clustered histone 20	HGNC:4738
Chimpanzee	VGNC:14364	H2AC21	H2A clustered histone 21	HGNC:20508
Chimpanzee	VGNC:83685	H2AC25	H2A clustered histone 25	HGNC:20507
Chimpanzee	VGNC:83681	H2AZ1	H2A.Z variant histone 1	HGNC:4741
Chimpanzee	VGNC:14019	H2AZ2	H2A.Z variant histone 2	HGNC:20664
Chimpanzee	VGNC:4025	MACROH2A1	macroH2A.1 histone	HGNC:4740
Chimpanzee	VGNC:5462	MACROH2A2	macroH2A.2 histone	HGNC:14453
Chimpanzee	VGNC:12576	H2AX	H2A.X variant histone	HGNC:4739
Chimpanzee	VGNC:52069	H2AJ	H2A.J histone	HGNC:14456
Chimpanzee	VGNC:83689	H2AB1	H2A.B variant histone 1	HGNC:22516
Chimpanzee	VGNC:83688	H2AB2	H2A.B variant histone 2	HGNC:18298
Chimpanzee	VGNC:83690	H2AB3	H2A.B variant histone 3	HGNC:14455
Chimpanzee	VGNC:1369	H2AP	H2A.P histone	HGNC:18417
Chimpanzee	VGNC:109586	H2AL1Q	H2A.L variant histone 1Q	HGNC:53959
Chimpanzee	VGNC:14357	H2BC1	H2B clustered histone 1	HGNC:18730
Chimpanzee	VGNC:96611	H2BC2P1	H2B clustered histone 2, pseudogene 1	HGNC:18719
Chimpanzee	VGNC:96610	H2BC2P2	H2B clustered histone 2, pseudogene 2	HGNC:18719
Chimpanzee	VGNC:14361	H2BC3	H2B clustered histone 3	HGNC:4751
Chimpanzee	VGNC:83632	H2BC4	H2B clustered histone 4	HGNC:4757
Chimpanzee	VGNC:83634	H2BC5	H2B clustered histone 5	HGNC:4747
Chimpanzee	VGNC:83638	H2BC6	H2B clustered histone 6	HGNC:4753
Chimpanzee	VGNC:83641	H2BC7	H2B clustered histone 7	HGNC:4752
Chimpanzee	VGNC:83642	H2BC8	H2B clustered histone 8	HGNC:4746
Chimpanzee	VGNC:83646	H2BC9	H2B clustered histone 9	HGNC:4755
Chimpanzee	VGNC:83648	H2BC10	H2B clustered histone 10	HGNC:4756
Chimpanzee	VGNC:83650	H2BC11	H2B clustered histone 11	HGNC:4761
Chimpanzee	VGNC:83653	H2BC12	H2B clustered histone 12	HGNC:13954
Chimpanzee	VGNC:83656	H2BC13	H2B clustered histone 13	HGNC:4748
Chimpanzee	VGNC:83657	H2BC14	H2B clustered histone 14	HGNC:4750
Chimpanzee	VGNC:83665	H2BC15	H2B clustered histone 15	HGNC:4749
Chimpanzee	VGNC:83663	H2BC16P	H2B clustered histone 16, pseudogene	HGNC:4754
Chimpanzee	VGNC:83668	H2BC17	H2B clustered histone 17	HGNC:4758
Chimpanzee	VGNC:83672	H2BC18	H2B clustered histone 18	HGNC:24700
Chimpanzee	VGNC:83675	H2BC19P	H2B clustered histone 19, pseudogene	HGNC:20517
Chimpanzee	VGNC:83674	H2BC20P	H2B clustered histone 20, pseudogene	HGNC:20516
Chimpanzee	VGNC:83680	H2BC21	H2B clustered histone 21	HGNC:4760
Chimpanzee	VGNC:83687	H2BC26	H2B clustered histone 26	HGNC:20514
Chimpanzee	VGNC:83684	H2BC27	H2B clustered histone 27	HGNC:20515
Chimpanzee	VGNC:83692	H2BK1	H2B.K variant histone 1	HGNC:53833
Chimpanzee	VGNC:83693	H2BW1	H2B.W histone 1	HGNC:27252
Chimpanzee	VGNC:83691	H2BW2	H2B.W histone 2	HGNC:27867
Chimpanzee	VGNC:83694	H2BW4	H2B.W histone 4	HGNC:25757
Chimpanzee	VGNC:83625	H3C1	H3 clustered histone 1	HGNC:4766
Chimpanzee	VGNC:83629	H3C2	H3 clustered histone 2	HGNC:4776
Chimpanzee	VGNC:83630	H3C3	H3 clustered histone 3	HGNC:4768
Chimpanzee	VGNC:83636	H3C4	H3 clustered histone 4	HGNC:4767
Chimpanzee	VGNC:109587	H3C6	H3 clustered histone 6	HGNC:4769
Chimpanzee	VGNC:83644	H3C7	H3 clustered histone 7	HGNC:4773
Chimpanzee	VGNC:83645	H3C8	H3 clustered histone 8	HGNC:4772
Chimpanzee	VGNC:83659	H3C10	H3 clustered histone 10	HGNC:4775
Chimpanzee	VGNC:83666	H3C11	H3 clustered histone 11	HGNC:4771
Chimpanzee	VGNC:83670	H3C12	H3 clustered histone 12	HGNC:4774
Chimpanzee	VGNC:83671	H3C13	H3 clustered histone 13	HGNC:25311
Chimpanzee	VGNC:96612	H3C14	H3 clustered histone 14	HGNC:20503
Chimpanzee	VGNC:83678	H3C15	H3 clustered histone 15	HGNC:20505
Chimpanzee	VGNC:83682	H3-3A	H3.3 histone A	HGNC:4764
Chimpanzee	VGNC:12252	H3-3B	H3.3 histone B	HGNC:4765
Chimpanzee	VGNC:83683	H3-4	H3.4 histone, cluster member	HGNC:4778
Chimpanzee	VGNC:95364	H3-5P	H3.5 histone, pseudogene	HGNC:33164
Chimpanzee	VGNC:109583	H3Y2	H3.Y histone 2	HGNC:43734
Chimpanzee	VGNC:83627	H4C1	H4 clustered histone 1	HGNC:4781
Chimpanzee	VGNC:83626	H4C2	H4 clustered histone 2	HGNC:4789
Chimpanzee	VGNC:83633	H4C3	H4 clustered histone 3	HGNC:4787
Chimpanzee	VGNC:83637	H4C4	H4 clustered histone 4	HGNC:4782
Chimpanzee	VGNC:83639	H4C5	H4 clustered histone 5	HGNC:4790
Chimpanzee	VGNC:83643	H4C6	H4 clustered histone 6	HGNC:4783
Chimpanzee	VGNC:14370	H4C7	H4 clustered histone 7	HGNC:4792
Chimpanzee	VGNC:83649	H4C8	H4 clustered histone 8	HGNC:4788
Chimpanzee	VGNC:83652	H4C9	H4 clustered histone 9	HGNC:4793
Chimpanzee	VGNC:95367	H4C10P	H4 clustered histone 10, pseudogene	HGNC:4786
Chimpanzee	VGNC:83661	H4C11	H4 clustered histone 11	HGNC:4785
Chimpanzee	VGNC:83662	H4C12	H4 clustered histone 12	HGNC:4784
Chimpanzee	VGNC:83667	H4C13	H4 clustered histone 13	HGNC:4791
Chimpanzee	VGNC:83673	H4C14	H4 clustered histone 14	HGNC:4794
Chimpanzee	VGNC:83677	H4C15	H4 clustered histone 15	HGNC:29607
Chimpanzee	VGNC:83686	H4C16	H4 histone 16	HGNC:20510

## Sheet: Macaque histone genes
Species	VGNC ID (gene)	Approved symbol	Approved name	Human gene ortholog HGNC ID
Macaque	VGNC:109666	H1-0	H1.0 linker histone	HGNC:4714
Macaque	VGNC:109665	H1-1	H1.1 linker histone, cluster member	HGNC:4715
Macaque	VGNC:109667	H1-2	H1.2 linker histone, cluster member	HGNC:4716
Macaque	VGNC:109745	H1-3	H1.3 linker histone, cluster member	HGNC:4717
Macaque	VGNC:109744	H1-4	H1.4 linker histone, cluster member	HGNC:4718
Macaque	VGNC:109746	H1-5	H1.5 linker histone, cluster member	HGNC:4719
Macaque	VGNC:109749	H1-6	H1.6 linker histone, cluster member	HGNC:4720
Macaque	VGNC:109747	H1-7	H1.7 linker histone	HGNC:24893
Macaque	VGNC:109748	H1-8	H1.8 linker histone	HGNC:18463
Macaque	VGNC:109750	H1-9	H1.9 linker histone	HGNC:30616
Macaque	VGNC:109751	H1-10	H1.10 linker histone	HGNC:4722
Macaque	VGNC:109672	H2AC1	H2A clustered histone 1	HGNC:18729
Macaque	VGNC:109671	H2AC2P	H2A clustered histone 2, pseudogene	HGNC:18720
Macaque	VGNC:109673	H2AC3P	H2A clustered histone 3, pseudogene	HGNC:18804
Macaque	VGNC:109675	H2AC4	H2A clustered histone 4	HGNC:4734
Macaque	VGNC:109674	H2AC5P	H2A clustered histone 5, pseudogene	HGNC:4728
Macaque	VGNC:109676	H2AC6	H2A clustered histone 6	HGNC:4733
Macaque	VGNC:109677	H2AC7	H2A clustered histone 7	HGNC:4729
Macaque	VGNC:109678	H2AC8	H2A clustered histone 8	HGNC:4724
Macaque	VGNC:109679	H2AC10	H2A clustered histone 10	HGNC:4732
Macaque	VGNC:109681	H2AC11	H2A clustered histone 11	HGNC:4737
Macaque	VGNC:109682	H2AC12	H2A clustered histone 12	HGNC:13671
Macaque	VGNC:109680	H2AC13	H2A clustered histone 13	HGNC:4725
Macaque	VGNC:109685	H2AC14	H2A clustered histone 14	HGNC:4727
Macaque	VGNC:109683	H2AC15	H2A clustered histone 15	HGNC:4726
Macaque	VGNC:109684	H2AC16	H2A clustered histone 16	HGNC:4730
Macaque	VGNC:109686	H2AC17	H2A clustered histone 17	HGNC:4735
Macaque	VGNC:109688	H2AC18	H2A clustered histone 18	HGNC:4736
Macaque	VGNC:109687	H2AC19	H2A clustered histone 19	HGNC:29668
Macaque	VGNC:109690	H2AC20	H2A clustered histone 20	HGNC:4738
Macaque	VGNC:109689	H2AC21	H2A clustered histone 21	HGNC:20508
Macaque	VGNC:109691	H2AC25	H2A clustered histone 25	HGNC:20507
Macaque	VGNC:109696	H2AZ1	H2A.Z variant histone 1	HGNC:4741
Macaque	VGNC:81324	H2AZ2	H2A.Z variant histone 2	HGNC:20664
Macaque	VGNC:109697	MACROH2A1	macroH2A.1 histone	HGNC:4740
Macaque	VGNC:109695	MACROH2A2	macroH2A.2 histone	HGNC:14453
Macaque	VGNC:109694	H2AX	H2A.X variant histone	HGNC:4739
Macaque	VGNC:99938	H2AJ	H2A.J histone	HGNC:14456
Macaque	VGNC:109669	H2AB1	H2A.B variant histone 1	HGNC:22516
Macaque	VGNC:109668	H2AB2	H2A.B variant histone 2	HGNC:18298
Macaque	VGNC:109670	H2AB3	H2A.B variant histone 3	HGNC:14455
Macaque	VGNC:109693	H2AP	H2A.P histone	HGNC:18417
Macaque	VGNC:109692	H2AL3P	H2A.L variant histone 3, pseudogene	HGNC:53960
Macaque	VGNC:109700	H2BC1	H2B clustered histone 1	HGNC:18730
Macaque	VGNC:109699	H2BC2	H2B clustered histone 2	HGNC:18719
Macaque	VGNC:109698	H2BC3	H2B clustered histone 3	HGNC:4751
Macaque	VGNC:109701	H2BC4	H2B clustered histone 4	HGNC:4757
Macaque	VGNC:109703	H2BC5	H2B clustered histone 5	HGNC:4747
Macaque	VGNC:109702	H2BC6	H2B clustered histone 6	HGNC:4753
Macaque	VGNC:109706	H2BC7	H2B clustered histone 7	HGNC:4752
Macaque	VGNC:109705	H2BC8	H2B clustered histone 8	HGNC:4746
Macaque	VGNC:109704	H2BC9	H2B clustered histone 9	HGNC:4755
Macaque	VGNC:109707	H2BC10	H2B clustered histone 10	HGNC:4756
Macaque	VGNC:109708	H2BC11	H2B clustered histone 11	HGNC:4761
Macaque	VGNC:109709	H2BC12	H2B clustered histone 12	HGNC:13954
Macaque	VGNC:109712	H2BC13	H2B clustered histone 13	HGNC:4748
Macaque	VGNC:109710	H2BC14	H2B clustered histone 14	HGNC:4750
Macaque	VGNC:109711	H2BC15	H2B clustered histone 15	HGNC:4749
Macaque	VGNC:109713	H2BC17	H2B clustered histone 17	HGNC:4758
Macaque	VGNC:109715	H2BC18	H2B clustered histone 18	HGNC:24700
Macaque	VGNC:109714	H2BC19P	H2B clustered histone 19, pseudogene	HGNC:20517
Macaque	VGNC:109718	H2BC20P	H2B clustered histone 20, pseudogene	HGNC:20516
Macaque	VGNC:109716	H2BC21	H2B clustered histone 21	HGNC:4760
Macaque	VGNC:109717	H2BC26	H2B clustered histone 26	HGNC:20514
Macaque	VGNC:109721	H2BC27	H2B clustered histone 27	HGNC:20515
Macaque	VGNC:109720	H2BK1	H2B.K variant histone 1	HGNC:53833
Macaque	VGNC:109719	H2BL1P	H2B.L histone variant 1, pseudogene	HGNC:54442
Macaque	VGNC:109724	H2BW1	H2B.W histone 1	HGNC:27252
Macaque	VGNC:109723	H2BW1B	H2B.W histone 1B	HGNC:27252
Macaque	VGNC:109722	H2BW1C	H2B.W histone 1C	HGNC:27252
Macaque	VGNC:109725	H2BW2A	H2B.W histone 2A	HGNC:27867
Macaque	VGNC:109727	H2BW2B	H2B.W histone 2B	HGNC:27867
Macaque	VGNC:109726	H2BW2C	H2B.W histone 2C	HGNC:27867
Macaque	VGNC:109728	H2BW2D	H2B.W histone 2D	HGNC:27867
Macaque	VGNC:109733	H3C1	H3 clustered histone 1	HGNC:4766
Macaque	VGNC:109734	H3C2	H3 clustered histone 2	HGNC:4776
Macaque	VGNC:109732	H3C3	H3 clustered histone 3	HGNC:4768
Macaque	VGNC:109737	H3C6	H3 clustered histone 6	HGNC:4769
Macaque	VGNC:109736	H3C7	H3 clustered histone 7	HGNC:4773
Macaque	VGNC:109735	H3C8	H3 clustered histone 8	HGNC:4772
Macaque	VGNC:109740	H3C10	H3 clustered histone 10	HGNC:4775
Macaque	VGNC:109738	H3C11	H3 clustered histone 11	HGNC:4771
Macaque	VGNC:109739	H3C12	H3 clustered histone 12	HGNC:4774
Macaque	VGNC:109741	H3C13	H3 clustered histone 13	HGNC:25311
Macaque	VGNC:109742	H3C15	H3 clustered histone 15	HGNC:20505
Macaque	VGNC:109731	H3-3A	H3.3 histone A	HGNC:4764
Macaque	VGNC:109729	H3-3B	H3.3 histone B	HGNC:4765
Macaque	VGNC:109730	H3-4	H3.4 histone, cluster member	HGNC:4778
Macaque	VGNC:109743	H3Y1	H3.Y histone 1	HGNC:43735
Macaque	VGNC:109753	H4C1	H4 clustered histone 1	HGNC:4781
Macaque	VGNC:109752	H4C2	H4 clustered histone 2	HGNC:4789
Macaque	VGNC:109754	H4C3	H4 clustered histone 3	HGNC:4787
Macaque	VGNC:109757	H4C4	H4 clustered histone 4	HGNC:4782
Macaque	VGNC:109755	H4C5	H4 clustered histone 5	HGNC:4790
Macaque	VGNC:109756	H4C6	H4 clustered histone 6	HGNC:4783
Macaque	VGNC:109758	H4C8	H4 clustered histone 8	HGNC:4788
Macaque	VGNC:109760	H4C9	H4 clustered histone 9	HGNC:4793
Macaque	VGNC:109759	H4C11	H4 clustered histone 11	HGNC:4785
Macaque	VGNC:109762	H4C12	H4 clustered histone 12	HGNC:4784
Macaque	VGNC:109761	H4C13	H4 clustered histone 13	HGNC:4791
Macaque	VGNC:109763	H4C14	H4 clustered histone 14	HGNC:4794
Macaque	VGNC:109765	H4C15	H4 clustered histone 15	HGNC:29607
Macaque	VGNC:109764	H4C16	H4 histone 16	HGNC:20510

## Sheet: Dog histone genes
Species	VGNC ID (gene)	Approved symbol	Approved name	Human gene ortholog HGNC ID
Dog	VGNC:83740	H1-0	H1.0 linker histone	HGNC:4714
Dog	VGNC:83712	H1-1	H1.1 linker histone, cluster member	HGNC:4715
Dog	VGNC:83717	H1-2	H1.2 linker histone, cluster member	HGNC:4716
Dog	VGNC:83763	H1-3	H1.3 linker histone, cluster member	HGNC:4717
Dog	VGNC:83756	H1-4	H1.4 linker histone, cluster member	HGNC:4718
Dog	VGNC:83731	H1-5	H1.5 linker histone, cluster member	HGNC:4719
Dog	VGNC:83719	H1-6	H1.6 linker histone, cluster member	HGNC:4720
Dog	VGNC:83735	H1-7	H1.7 linker histone	HGNC:24893
Dog	VGNC:83738	H1-8	H1.8 linker histone	HGNC:18463
Dog	VGNC:95371	H1-9	H1.9 linker histone	HGNC:30616
Dog	VGNC:83707	H1-10	H1.10 linker histone	HGNC:4722
Dog	VGNC:95373	H1-12	H1.12 linker histone, cluster member	HGNC:19163
Dog	VGNC:83710	H2AC1	H2A clustered histone 1	HGNC:18729
Dog	VGNC:83713	H2AC2	H2A clustered histone 2	HGNC:18720
Dog	VGNC:83766	H2AC4	H2A clustered histone 4	HGNC:4734
Dog	VGNC:83715	H2AC5	H2A clustered histone 5	HGNC:4728
Dog	VGNC:83720	H2AC6	H2A clustered histone 6	HGNC:4733
Dog	VGNC:95372	H2AC7	H2A clustered histone 7	HGNC:4729
Dog	VGNC:83758	H2AC8	H2A clustered histone 8	HGNC:4724
Dog	VGNC:83770	H2AC9	H2A clustered histone 9	HGNC:18805
Dog	VGNC:83775	H2AC10	H2A clustered histone 10	HGNC:4732
Dog	VGNC:83722	H2AC11	H2A clustered histone 11	HGNC:4737
Dog	VGNC:83725	H2AC12	H2A clustered histone 12	HGNC:13671
Dog	VGNC:83724	H2AC13	H2A clustered histone 13	HGNC:4725
Dog	VGNC:83742	H2AC14	H2A clustered histone 14	HGNC:4727
Dog	VGNC:83759	H2AC15	H2A clustered histone 15	HGNC:4726
Dog	VGNC:83727	H2AC16	H2A clustered histone 16	HGNC:4730
Dog	VGNC:83730	H2AC17	H2A clustered histone 17	HGNC:4735
Dog	VGNC:83737	H2AC18	H2A clustered histone 18	HGNC:4736
Dog	VGNC:83704	H2AC19	H2A clustered histone 19	HGNC:29668
Dog	VGNC:83751	H2AC20	H2A clustered histone 20	HGNC:4738
Dog	VGNC:83750	H2AC21	H2A clustered histone 21	HGNC:20508
Dog	VGNC:83700	H2AC25	H2A clustered histone 25	HGNC:20507
Dog	VGNC:83696	H2AZ1	H2A.Z variant histone 1	HGNC:4741
Dog	VGNC:83697	H2AZ2	H2A.Z variant histone 2	HGNC:20664
Dog	VGNC:81622	MACROH2A1	macroH2A.1 histone	HGNC:4740
Dog	VGNC:81623	MACROH2A2	macroH2A.2 histone	HGNC:14453
Dog	VGNC:83734	H2AX	H2A.X variant histone	HGNC:4739
Dog	VGNC:83708	H2AJ	H2A.J histone	HGNC:14456
Dog	VGNC:95381	H2AB1	H2A.B variant histone 1	HGNC:22516
Dog	VGNC:83746	H2AB3	H2A.B variant histone 3	HGNC:14455
Dog	VGNC:83749	H2AP	H2A.P histone	HGNC:18417
Dog	VGNC:109580	H2AQ1	H2A.Q variant histone 1	HGNC:53962
Dog	VGNC:109581	H2AL1Q	H2A.L variant histone 1Q	HGNC:53959
Dog	VGNC:109582	H2AL3	H2A.L variant histone 3	HGNC:53960
Dog	VGNC:83711	H2BC1	H2B clustered histone 1	HGNC:18730
Dog	VGNC:83714	H2BC2	H2B clustered histone 2	HGNC:18719
Dog	VGNC:83739	H2BC3	H2B clustered histone 3	HGNC:4751
Dog	VGNC:83718	H2BC4	H2B clustered histone 4	HGNC:4757
Dog	VGNC:83755	H2BC5	H2B clustered histone 5	HGNC:4747
Dog	VGNC:83754	H2BC6	H2B clustered histone 6	HGNC:4753
Dog	VGNC:83757	H2BC7	H2B clustered histone 7	HGNC:4752
Dog	VGNC:83753	H2BC8	H2B clustered histone 8	HGNC:4746
Dog	VGNC:83774	H2BC9	H2B clustered histone 9	HGNC:4755
Dog	VGNC:83721	H2BC10	H2B clustered histone 10	HGNC:4756
Dog	VGNC:83723	H2BC11	H2B clustered histone 11	HGNC:4761
Dog	VGNC:83726	H2BC12	H2B clustered histone 12	HGNC:13954
Dog	VGNC:83743	H2BC13	H2B clustered histone 13	HGNC:4748
Dog	VGNC:83741	H2BC14	H2B clustered histone 14	HGNC:4750
Dog	VGNC:83728	H2BC15	H2B clustered histone 15	HGNC:4749
Dog	VGNC:83736	H2BC17	H2B clustered histone 17	HGNC:4758
Dog	VGNC:83701	H2BC18	H2B clustered histone 18	HGNC:24700
Dog	VGNC:83703	H2BC19	H2B clustered histone 19	HGNC:20517
Dog	VGNC:83705	H2BC20	H2B clustered histone 20	HGNC:20516
Dog	VGNC:83747	H2BC21	H2B clustered histone 21	HGNC:4760
Dog	VGNC:95376	H2BC25	H2B clustered histone 25	NA
Dog	VGNC:83699	H2BC26	H2B clustered histone 26	HGNC:20514
Dog	VGNC:83744	H2BC27	H2B clustered histone 27	HGNC:20515
Dog	VGNC:83760	H2BK1	H2B.K variant histone 1	HGNC:53833
Dog	VGNC:83767	H2BL1	H2B.L histone variant 1	HGNC:54442
Dog	VGNC:83733	H2BW1	H2B.W histone 1	HGNC:27252
Dog	VGNC:83769	H2BW2	H2B.W histone 2	HGNC:27867
Dog	VGNC:83732	H2BW3	H2B.W histone 3	HGNC:44390
Dog	VGNC:83716	H3C1	H3 clustered histone 1	HGNC:4766
Dog	VGNC:83856	H3C2	H3 clustered histone 2	HGNC:4776
Dog	VGNC:83771	H3C3	H3 clustered histone 3	HGNC:4768
Dog	VGNC:95375	H3C4	H3 clustered histone 4	HGNC:4767
Dog	VGNC:95374	H3C5	H3 clustered histone 5	HGNC:54427
Dog	VGNC:95378	H3C6	H3 clustered histone 6	HGNC:4769
Dog	VGNC:95377	H3C7	H3 clustered histone 7	HGNC:4773
Dog	VGNC:95380	H3C8	H3 clustered histone 8	HGNC:4772
Dog	VGNC:83761	H3C10	H3 clustered histone 10	HGNC:4775
Dog	VGNC:95379	H3C11	H3 clustered histone 11	HGNC:4771
Dog	VGNC:83745	H3C12	H3 clustered histone 12	HGNC:4774
Dog	VGNC:83706	H3C13	H3 clustered histone 13	HGNC:25311
Dog	VGNC:83764	H3C14	H3 clustered histone 14	HGNC:20503
Dog	VGNC:83762	H3C15	H3 clustered histone 15	HGNC:20505
Dog	VGNC:83698	H3-3A	H3.3 histone A	HGNC:4764
Dog	VGNC:83695	H3-3B	H3.3 histone B	HGNC:4765
Dog	VGNC:83748	H3-4	H3.4 histone, cluster member	HGNC:4778
Dog	VGNC:83768	H4C1	H4 clustered histone 1	HGNC:4781
Dog	VGNC:83765	H4C2	H4 clustered histone 2	HGNC:4789
Dog	VGNC:83773	H4C3	H4 clustered histone 3	HGNC:4787
Dog	VGNC:84558	H4C4	H4 clustered histone 4	HGNC:4782
Dog	VGNC:83752	H4C6	H4 clustered histone 6	HGNC:4783
Dog	VGNC:83772	H4C7	H4 clustered histone 7	HGNC:4792
Dog	VGNC:84560	H4C8	H4 clustered histone 8	HGNC:4788
Dog	VGNC:83776	H4C9	H4 clustered histone 9	HGNC:4793
Dog	VGNC:83729	H4C11	H4 clustered histone 11	HGNC:4785
Dog	VGNC:84559	H4C12	H4 clustered histone 12	HGNC:4784
Dog	VGNC:83777	H4C13	H4 clustered histone 13	HGNC:4791
Dog	VGNC:83702	H4C14	H4 clustered histone 14	HGNC:4794
Dog	VGNC:83709	H4C16	H4 histone 16	HGNC:20510
Dog	VGNC:84557	H4C19	H4 clustered histone 19	NA

## Sheet: Cat histone genes
Species	VGNC ID (gene)	Approved symbol	Approved name	Human gene ortholog HGNC ID
Cat	VGNC:84027	H1-0	H1.0 linker histone	HGNC:4714
Cat	VGNC:109855	H1-1	H1.1 linker histone, cluster member	HGNC:4715
Cat	VGNC:109857	H1-2	H1.2 linker histone, cluster member	HGNC:4716
Cat	VGNC:109856	H1-3	H1.3 linker histone, cluster member	HGNC:4717
Cat	VGNC:109858	H1-4	H1.4 linker histone, cluster member	HGNC:4718
Cat	VGNC:109860	H1-5	H1.5 linker histone, cluster member	HGNC:4719
Cat	VGNC:109859	H1-6	H1.6 linker histone, cluster member	HGNC:4720
Cat	VGNC:109861	H1-7	H1.7 linker histone	HGNC:24893
Cat	VGNC:109862	H1-8	H1.8 linker histone	HGNC:18463
Cat	VGNC:109863	H1-9	H1.9 linker histone	HGNC:30616
Cat	VGNC:109865	H1-10	H1.10 linker histone	HGNC:4722
Cat	VGNC:109864	H1-12	H1.12 linker histone, cluster member	HGNC:19163
Cat	VGNC:109870	H2AC1	H2A clustered histone 1	HGNC:18729
Cat	VGNC:109871	H2AC2	H2A clustered histone 2	HGNC:18720
Cat	VGNC:109869	H2AC4	H2A clustered histone 4	HGNC:4734
Cat	VGNC:109873	H2AC5	H2A clustered histone 5	HGNC:4728
Cat	VGNC:109874	H2AC6	H2A clustered histone 6	HGNC:4733
Cat	VGNC:109872	H2AC7	H2A clustered histone 7	HGNC:4729
Cat	VGNC:109875	H2AC8	H2A clustered histone 8	HGNC:4724
Cat	VGNC:109877	H2AC9	H2A clustered histone 9	HGNC:18805
Cat	VGNC:109876	H2AC10	H2A clustered histone 10	HGNC:4732
Cat	VGNC:109878	H2AC11P	H2A clustered histone 11	HGNC:4737
Cat	VGNC:109880	H2AC12	H2A clustered histone 12	HGNC:13671
Cat	VGNC:109879	H2AC13	H2A clustered histone 13	HGNC:4725
Cat	VGNC:109883	H2AC14	H2A clustered histone 14	HGNC:4727
Cat	VGNC:109881	H2AC15	H2A clustered histone 15	HGNC:4726
Cat	VGNC:109882	H2AC16	H2A clustered histone 16	HGNC:4730
Cat	VGNC:109884	H2AC17	H2A clustered histone 17	HGNC:4735
Cat	VGNC:109886	H2AC18P	H2A clustered histone 18, pseudogene	HGNC:4736
Cat	VGNC:109885	H2AC19	H2A clustered histone 19	HGNC:29668
Cat	VGNC:109888	H2AC20	H2A clustered histone 20	HGNC:4738
Cat	VGNC:109887	H2AC21	H2A clustered histone 21	HGNC:20508
Cat	VGNC:109889	H2AC25	H2A clustered histone 25	HGNC:20507
Cat	VGNC:109893	H2AZ1	H2A.Z variant histone 1	HGNC:4741
Cat	VGNC:109894	H2AZ2	H2A.Z variant histone 2	HGNC:20664
Cat	VGNC:81624	MACROH2A1	macroH2A.1 histone	HGNC:4740
Cat	VGNC:81625	MACROH2A2	macroH2A.2 histone	HGNC:14453
Cat	VGNC:109892	H2AX	H2A.X variant histone	HGNC:4739
Cat	VGNC:84028	H2AJ	H2A.J histone	HGNC:14456
Cat	VGNC:109867	H2AB1	H2A.B variant histone 1	HGNC:22516
Cat	VGNC:109866	H2AB2	H2A.B variant histone 2	HGNC:18298
Cat	VGNC:109868	H2AB3	H2A.B variant histone 3	HGNC:14455
Cat	VGNC:109891	H2AP	H2A.P histone	HGNC:18417
Cat	VGNC:109890	H2AL1M	H2A.L variant histone 1M	HGNC:53961
Cat	VGNC:109897	H2BC1	H2B clustered histone 1	HGNC:18730
Cat	VGNC:109896	H2BC2	H2B clustered histone 2	HGNC:18719
Cat	VGNC:109895	H2BC3	H2B clustered histone 3	HGNC:4751
Cat	VGNC:109898	H2BC4	H2B clustered histone 4	HGNC:4757
Cat	VGNC:109900	H2BC5	H2B clustered histone 5	HGNC:4747
Cat	VGNC:109899	H2BC6	H2B clustered histone 6	HGNC:4753
Cat	VGNC:109902	H2BC7P	H2B clustered histone 7, pseudogene	HGNC:4752
Cat	VGNC:109903	H2BC8	H2B clustered histone 8	HGNC:4746
Cat	VGNC:109901	H2BC9	H2B clustered histone 9	HGNC:4755
Cat	VGNC:109904	H2BC10	H2B clustered histone 10	HGNC:4756
Cat	VGNC:109905	H2BC11	H2B clustered histone 11	HGNC:4761
Cat	VGNC:109906	H2BC12	H2B clustered histone 12	HGNC:13954
Cat	VGNC:109909	H2BC13	H2B clustered histone 13	HGNC:4748
Cat	VGNC:109907	H2BC14	H2B clustered histone 14	HGNC:4750
Cat	VGNC:109908	H2BC15	H2B clustered histone 15	HGNC:4749
Cat	VGNC:109911	H2BC17	H2B clustered histone 17	HGNC:4758
Cat	VGNC:109912	H2BC18	H2B clustered histone 18	HGNC:24700
Cat	VGNC:109910	H2BC19	H2B clustered histone 19	HGNC:20517
Cat	VGNC:109915	H2BC20	H2B clustered histone 20	HGNC:20516
Cat	VGNC:109913	H2BC21	H2B clustered histone 21	HGNC:4760
Cat	VGNC:109914	H2BC25	H2B clustered histone 25	NA
Cat	VGNC:109916	H2BC26	H2B clustered histone 26	HGNC:20514
Cat	VGNC:109917	H2BC27P	H2B clustered histone 27, pseudogene	HGNC:20515
Cat	VGNC:109918	H2BK1	H2B.K variant histone 1	HGNC:53833
Cat	VGNC:109920	H2BL1	H2B.L variant histone 1	HGNC:54442
Cat	VGNC:109919	H2BW2	H2B.W histone 2	HGNC:27867
Cat	VGNC:109925	H3C1	H3 clustered histone 1	HGNC:4766
Cat	VGNC:109926	H3C2	H3 clustered histone 2	HGNC:4776
Cat	VGNC:109924	H3C3	H3 clustered histone 3	HGNC:4768
Cat	VGNC:109928	H3C4	H3 clustered histone 4	HGNC:4767
Cat	VGNC:109927	H3C5	H3 clustered histone 5	HGNC:54427
Cat	VGNC:109929	H3C6	H3 clustered histone 6	HGNC:4769
Cat	VGNC:109931	H3C7	H3 clustered histone 7	HGNC:4773
Cat	VGNC:109930	H3C8	H3 clustered histone 8	HGNC:4772
Cat	VGNC:109932	H3C10	H3 clustered histone 10	HGNC:18982
Cat	VGNC:109934	H3C11	H3 clustered histone 11	HGNC:4775
Cat	VGNC:109935	H3C12	H3 clustered histone 12	HGNC:4771
Cat	VGNC:109933	H3C13	H3 clustered histone 13	HGNC:4774
Cat	VGNC:109936	H3C15	H3 clustered histone 15	HGNC:25311
Cat	VGNC:109923	H3-3A	H3.3 histone A	HGNC:4764
Cat	VGNC:109921	H3-3B	H3.3 histone B	HGNC:4765
Cat	VGNC:109922	H3-4	H3.4 histone, cluster member	HGNC:4778
Cat	VGNC:109938	H4C1	H4 clustered histone 1	HGNC:4781
Cat	VGNC:109937	H4C2	H4 clustered histone 2	HGNC:4789
Cat	VGNC:109939	H4C3	H4 clustered histone 3	HGNC:4787
Cat	VGNC:109942	H4C4	H4 clustered histone 4	HGNC:4782
Cat	VGNC:109941	H4C6	H4 clustered histone 6	HGNC:4783
Cat	VGNC:109940	H4C8	H4 clustered histone 8	HGNC:4788
Cat	VGNC:109945	H4C9	H4 clustered histone 9	HGNC:4793
Cat	VGNC:109943	H4C11	H4 clustered histone 11	HGNC:4785
Cat	VGNC:109944	H4C12	H4 clustered histone 12	HGNC:4784
Cat	VGNC:109947	H4C13	H4 clustered histone 13	HGNC:4791
Cat	VGNC:109948	H4C14	H4 clustered histone 14	HGNC:4794
Cat	VGNC:109949	H4C16	H4 histone 16	HGNC:20510
Cat	VGNC:109946	H4C19	H4 clustered histone 19	NA

## Sheet: Pig histone genes
Species	VGNC ID (gene)	Approved symbol	Approved name	Human gene ortholog HGNC ID
Pig	VGNC:109767	H1-0	H1.0 linker histone	HGNC:4714
Pig	VGNC:109766	H1-1	H1.1 linker histone, cluster member	HGNC:4715
Pig	VGNC:109768	H1-2	H1.2 linker histone, cluster member	HGNC:4716
Pig	VGNC:109770	H1-3	H1.3 linker histone, cluster member	HGNC:4717
Pig	VGNC:109769	H1-4	H1.4 linker histone, cluster member	HGNC:4718
Pig	VGNC:109771	H1-5	H1.5 linker histone, cluster member	HGNC:4719
Pig	VGNC:109774	H1-6	H1.6 linker histone, cluster member	HGNC:4720
Pig	VGNC:109772	H1-7	H1.7 linker histone	HGNC:24893
Pig	VGNC:109773	H1-8	H1.8 linker histone	HGNC:18463
Pig	VGNC:109776	H1-9	H1.9 linker histone	HGNC:30616
Pig	VGNC:109777	H1-10	H1.10 linker histone	HGNC:4722
Pig	VGNC:109775	H1-12P	H1.12 linker histone, cluster member, pseudogene	HGNC:19163
Pig	VGNC:109782	H2AC1	H2A clustered histone 1	HGNC:18729
Pig	VGNC:109783	H2AC2	H2A clustered histone 2	HGNC:18720
Pig	VGNC:109781	H2AC4	H2A clustered histone 4	HGNC:4734
Pig	VGNC:109785	H2AC5P	H2A clustered histone 5, pseudogene	HGNC:4728
Pig	VGNC:109786	H2AC6	H2A clustered histone 6	HGNC:4733
Pig	VGNC:109784	H2AC7	H2A clustered histone 7	HGNC:4729
Pig	VGNC:109788	H2AC8	H2A clustered histone 8	HGNC:4724
Pig	VGNC:109789	H2AC10	H2A clustered histone 10	HGNC:4732
Pig	VGNC:109787	H2AC11	H2A clustered histone 11	HGNC:4737
Pig	VGNC:109792	H2AC12	H2A clustered histone 12	HGNC:13671
Pig	VGNC:109790	H2AC13	H2A clustered histone 13	HGNC:4725
Pig	VGNC:109791	H2AC14	H2A clustered histone 14	HGNC:4727
Pig	VGNC:109793	H2AC15	H2A clustered histone 15	HGNC:4726
Pig	VGNC:109795	H2AC16	H2A clustered histone 16	HGNC:4730
Pig	VGNC:109794	H2AC17	H2A clustered histone 17	HGNC:4735
Pig	VGNC:109798	H2AC18	H2A clustered histone 18	HGNC:4736
Pig	VGNC:109797	H2AC19	H2A clustered histone 19	HGNC:29668
Pig	VGNC:109796	H2AC20	H2A clustered histone 20	HGNC:4738
Pig	VGNC:109799	H2AC21	H2A clustered histone 21	HGNC:20508
Pig	VGNC:109800	H2AC25	H2A clustered histone 25	HGNC:20507
Pig	VGNC:109805	H2AZ1	H2A.Z variant histone 1	HGNC:4741
Pig	VGNC:109806	H2AZ2	H2A.Z variant histone 2	HGNC:20664
Pig	VGNC:109808	MACROH2A1	macroH2A.1 histone	HGNC:4740
Pig	VGNC:89937	MACROH2A2	macroH2A.2 histone	HGNC:14453
Pig	VGNC:109807	H2AX	H2A.X variant histone	HGNC:4739
Pig	VGNC:109801	H2AJ	H2A.J histone	HGNC:14456
Pig	VGNC:109779	H2AB1	H2A.B variant histone 1	HGNC:22516
Pig	VGNC:109778	H2AB2	H2A.B variant histone 2	HGNC:18298
Pig	VGNC:109780	H2AB3	H2A.B variant histone 3	HGNC:14455
Pig	VGNC:109803	H2AP	H2A.P histone	HGNC:18417
Pig	VGNC:109802	H2AL1Q	H2A.L variant histone 1Q	HGNC:53959
Pig	VGNC:109804	H2AL3	H2A.L variant histone 3	HGNC:53960
Pig	VGNC:109811	H2BC1	H2B clustered histone 1	HGNC:18730
Pig	VGNC:109810	H2BC2	H2B clustered histone 2	HGNC:18719
Pig	VGNC:109809	H2BC3	H2B clustered histone 3	HGNC:4751
Pig	VGNC:109812	H2BC4	H2B clustered histone 4	HGNC:4757
Pig	VGNC:109814	H2BC5	H2B clustered histone 5	HGNC:4747
Pig	VGNC:109813	H2BC6	H2B clustered histone 6	HGNC:4753
Pig	VGNC:109817	H2BC8	H2B clustered histone 8	HGNC:4746
Pig	VGNC:109815	H2BC9	H2B clustered histone 9	HGNC:4755
Pig	VGNC:109816	H2BC10	H2B clustered histone 10	HGNC:4756
Pig	VGNC:109818	H2BC11	H2B clustered histone 11	HGNC:4761
Pig	VGNC:109820	H2BC12	H2B clustered histone 12	HGNC:13954
Pig	VGNC:109819	H2BC13	H2B clustered histone 13	HGNC:4748
Pig	VGNC:109821	H2BC14	H2B clustered histone 14	HGNC:4750
Pig	VGNC:109823	H2BC15	H2B clustered histone 15	HGNC:4749
Pig	VGNC:109822	H2BC16	H2B clustered histone 16	HGNC:4754
Pig	VGNC:109825	H2BC17P	H2B clustered histone 17, pseudogene	HGNC:4758
Pig	VGNC:109826	H2BC18	H2B clustered histone 18	HGNC:24700
Pig	VGNC:109824	H2BC19	H2B clustered histone 19	HGNC:20517
Pig	VGNC:109829	H2BC20	H2B clustered histone 20	HGNC:20516
Pig	VGNC:109827	H2BC21	H2B clustered histone 21	HGNC:4760
Pig	VGNC:109828	H2BC26	H2B clustered histone 26	HGNC:20514
Pig	VGNC:109831	H2BK1	H2B.K variant histone 1	HGNC:53833
Pig	VGNC:109830	H2BL1	H2B.L histone variant 1	HGNC:54442
Pig	VGNC:109835	H3C1	H3 clustered histone 1	HGNC:4766
Pig	VGNC:109837	H3C2P	H3 clustered histone 2, pseudogene	HGNC:4776
Pig	VGNC:109836	H3C3P	H3 clustered histone 3, pseudogene	HGNC:4768
Pig	VGNC:109839	H3C4	H3 clustered histone 4	HGNC:4767
Pig	VGNC:109840	H3C6	H3 clustered histone 6	HGNC:4769
Pig	VGNC:109838	H3C8	H3 clustered histone 8	HGNC:4772
Pig	VGNC:109843	H3C10	H3 clustered histone 10	HGNC:4775
Pig	VGNC:109842	H3C12	H3 clustered histone 12	HGNC:4774
Pig	VGNC:109844	H3C14	H3 clustered histone 14	HGNC:25311
Pig	VGNC:109841	H3C15	H3 clustered histone 15	HGNC:20503
Pig	VGNC:109834	H3-3A	H3.3 histone A	HGNC:4764
Pig	VGNC:109832	H3-3B	H3.3 histone B	HGNC:4765
Pig	VGNC:109833	H3-4	H3.4 histone, cluster member	HGNC:4778
Pig	VGNC:109847	H4C2P	H4 clustered histone 2, pseudogene	HGNC:4789
Pig	VGNC:109846	H4C3	H4 clustered histone 3	HGNC:4787
Pig	VGNC:109845	H4C6	H4 clustered histone 6	HGNC:4783
Pig	VGNC:109848	H4C7	H4 clustered histone 7	HGNC:4792
Pig	VGNC:109849	H4C8	H4 clustered histone 8	HGNC:4788
Pig	VGNC:109850	H4C9	H4 clustered histone 9	HGNC:4793
Pig	VGNC:109852	H4C11	H4 clustered histone 11	HGNC:4785
Pig	VGNC:109853	H4C14	H4 clustered histone 14	HGNC:4794
Pig	VGNC:109851	H4C16P	H4 histone 16, pseudogene	HGNC:20510
Pig	VGNC:109854	H4C20	H4 clustered histone 20	NA

## Sheet: Horse histone genes
Species	VGNC ID (gene)	Approved symbol	Approved name	Human gene ortholog HGNC ID
Horse	VGNC:83779	H1-0	H1.0 linker histone	HGNC:4714
Horse	VGNC:83778	H1-1	H1.1 linker histone, cluster member	HGNC:4715
Horse	VGNC:83783	H1-2	H1.2 linker histone, cluster member	HGNC:4716
Horse	VGNC:83781	H1-3	H1.3 linker histone, cluster member	HGNC:4717
Horse	VGNC:83784	H1-4	H1.4 linker histone, cluster member	HGNC:4718
Horse	VGNC:83786	H1-5	H1.5 linker histone, cluster member	HGNC:4719
Horse	VGNC:83785	H1-6	H1.6 linker histone, cluster member	HGNC:4720
Horse	VGNC:95393	H1-7P	H1.7 linker histone, pseudogene	HGNC:24893
Horse	VGNC:83787	H1-8	H1.8 linker histone	HGNC:18463
Horse	VGNC:95392	H1-9	H1.9 linker histone	HGNC:30616
Horse	VGNC:83780	H1-10	H1.10 linker histone	HGNC:4722
Horse	VGNC:83782	H1-12	H1.12 linker histone, cluster member	HGNC:19163
Horse	VGNC:98945	H2AC1P	H2A clustered histone 1, pseudogene	HGNC:18729
Horse	VGNC:83796	H2AC4	H2A clustered histone 4	HGNC:4734
Horse	VGNC:83800	H2AC5	H2A clustered histone 5	HGNC:4728
Horse	VGNC:83801	H2AC6	H2A clustered histone 6	HGNC:4733
Horse	VGNC:83799	H2AC7	H2A clustered histone 7	HGNC:4729
Horse	VGNC:83802	H2AC8	H2A clustered histone 8	HGNC:4724
Horse	VGNC:83804	H2AC9	H2A clustered histone 9	HGNC:18805
Horse	VGNC:83792	H2AC10	H2A clustered histone 10	HGNC:4732
Horse	VGNC:83790	H2AC11	H2A clustered histone 11	HGNC:4737
Horse	VGNC:83791	H2AC12	H2A clustered histone 12	HGNC:13671
Horse	VGNC:83793	H2AC13	H2A clustered histone 13	HGNC:4725
Horse	VGNC:83795	H2AC14	H2A clustered histone 14	HGNC:4727
Horse	VGNC:95404	H2AC15	H2A clustered histone 15	HGNC:4726
Horse	VGNC:83794	H2AC16	H2A clustered histone 16	HGNC:4730
Horse	VGNC:83798	H2AC17	H2A clustered histone 17	HGNC:4735
Horse	VGNC:96608	H2AC18P	H2A clustered histone 18, pseudogene	HGNC:4736
Horse	VGNC:95391	H2AC19	H2A clustered histone 19	HGNC:29668
Horse	VGNC:95395	H2AC20	H2A clustered histone 20	HGNC:4738
Horse	VGNC:83797	H2AC21	H2A clustered histone 21	HGNC:20508
Horse	VGNC:83805	H2AC25	H2A clustered histone 25	HGNC:20507
Horse	VGNC:83808	H2AZ1	H2A.Z histone 1	HGNC:4741
Horse	VGNC:83809	H2AZ2	H2A.Z histone 2	HGNC:20664
Horse	VGNC:81621	MACROH2A1	macroH2A.1 histone	HGNC:4740
Horse	VGNC:55911	MACROH2A2	macroH2A.2 histone	HGNC:14453
Horse	VGNC:83807	H2AX	H2A.X histone	HGNC:4739
Horse	VGNC:83803	H2AJ	H2A.J histone	HGNC:14456
Horse	VGNC:83788	H2AB1	H2A.B histone 1	HGNC:22516
Horse	VGNC:83789	H2AB3	H2A.B histone 3	HGNC:14455
Horse	VGNC:83806	H2AP	H2A.P histone	HGNC:18417
Horse	VGNC:83810	H2BC1	H2B clustered histone 1	HGNC:18730
Horse	VGNC:83821	H2BC2P	H2B clustered histone 2, pseudogene	HGNC:18719
Horse	VGNC:83822	H2BC3	H2B clustered histone 3	HGNC:4751
Horse	VGNC:83823	H2BC4	H2B clustered histone 4	HGNC:4757
Horse	VGNC:83825	H2BC5	H2B clustered histone 5	HGNC:4747
Horse	VGNC:83824	H2BC6	H2B clustered histone 6	HGNC:4753
Horse	VGNC:83828	H2BC7	H2B clustered histone 7	HGNC:4752
Horse	VGNC:83827	H2BC8	H2B clustered histone 8	HGNC:4746
Horse	VGNC:83826	H2BC9	H2B clustered histone 9	HGNC:4755
Horse	VGNC:83811	H2BC10	H2B clustered histone 10	HGNC:4756
Horse	VGNC:83812	H2BC11	H2B clustered histone 11	HGNC:4761
Horse	VGNC:83813	H2BC12	H2B clustered histone 12	HGNC:13954
Horse	VGNC:83816	H2BC13	H2B clustered histone 13	HGNC:4748
Horse	VGNC:95403	H2BC14	H2B clustered histone 14	HGNC:4750
Horse	VGNC:95396	H2BC15	H2B clustered histone 15	HGNC:4749
Horse	VGNC:83815	H2BC16	H2B clustered histone 16	HGNC:4754
Horse	VGNC:83814	H2BC17	H2B clustered histone 17	HGNC:4758
Horse	VGNC:83819	H2BC18	H2B clustered histone 18	HGNC:24700
Horse	VGNC:83817	H2BC19	H2B clustered histone 19	HGNC:20517
Horse	VGNC:83818	H2BC20	H2B clustered histone 20	HGNC:20516
Horse	VGNC:83820	H2BC21	H2B clustered histone 21	HGNC:4760
Horse	VGNC:96607	H2BC25	H2B clustered histone 25	NA
Horse	VGNC:83831	H2BC26	H2B clustered histone 26	HGNC:20514
Horse	VGNC:83829	H2BC27	H2B clustered histone 27	HGNC:20515
Horse	VGNC:83830	H2BK1	H2B.K variant histone 1	HGNC:53833
Horse	VGNC:84129	H2BL1	H2B.L histone variant 1	HGNC:54442
Horse	VGNC:83834	H2BW1	H2B.W histone 1	HGNC:27252
Horse	VGNC:83833	H2BW2	H2B.W histone 2	HGNC:27867
Horse	VGNC:83832	H2BW4	H2B.W histone 4	HGNC:25757
Horse	VGNC:83839	H3C1	H3 clustered histone 1	HGNC:4766
Horse	VGNC:83843	H3C2	H3 clustered histone 2	HGNC:4776
Horse	VGNC:83841	H3C3	H3 clustered histone 3	HGNC:4768
Horse	VGNC:83846	H3C4	H3 clustered histone 4	HGNC:4767
Horse	VGNC:95397	H3C5	H3 clustered histone 5	HGNC:54427
Horse	VGNC:95398	H3C6	H3 clustered histone 6	HGNC:4769
Horse	VGNC:84551	H3C7	H3 clustered histone 7	HGNC:4773
Horse	VGNC:84550	H3C8	H3 clustered histone 8	HGNC:4772
Horse	VGNC:96609	H3C10	H3 clustered histone 10	HGNC:4775
Horse	VGNC:83838	H3C11	H3 clustered histone 11	HGNC:4771
Horse	VGNC:83840	H3C12	H3 clustered histone 12	HGNC:4774
Horse	VGNC:95394	H3C13	H3 clustered histone 13	HGNC:25311
Horse	VGNC:95399	H3C14	H3 clustered histone 14	HGNC:20503
Horse	VGNC:83842	H3C15	H3 clustered histone 15	HGNC:20505
Horse	VGNC:83837	H3-3A	H3.3 histone A	HGNC:4764
Horse	VGNC:83835	H3-3B	H3.3 histone B	HGNC:4765
Horse	VGNC:83836	H3-4	H3.4 histone, cluster member	HGNC:4778
Horse	VGNC:83845	H4C1	H4 clustered histone 1	HGNC:4781
Horse	VGNC:83850	H4C2	H4 clustered histone 2	HGNC:4789
Horse	VGNC:83854	H4C3	H4 clustered histone 3	HGNC:4787
Horse	VGNC:83853	H4C4	H4 clustered histone 4	HGNC:4782
Horse	VGNC:84552	H4C6	H4 clustered histone 6	HGNC:4783
Horse	VGNC:95400	H4C7	H4 clustered histone 7	HGNC:4792
Horse	VGNC:95401	H4C8	H4 clustered histone 8	HGNC:4788
Horse	VGNC:83855	H4C9	H4 clustered histone 9	HGNC:4793
Horse	VGNC:83847	H4C10P	H4 clustered histone 10, pseudogene	HGNC:4786
Horse	VGNC:83849	H4C11	H4 clustered histone 11	HGNC:4785
Horse	VGNC:95402	H4C12	H4 clustered histone 12	HGNC:4784
Horse	VGNC:83848	H4C13	H4 clustered histone 13	HGNC:4791
Horse	VGNC:83852	H4C14	H4 clustered histone 14	HGNC:4794
Horse	VGNC:83851	H4C15	H4 clustered histone 15	HGNC:29607
Horse	VGNC:83844	H416	H4 histone 16	HGNC:20510
Horse	VGNC:84549	H4C19	H4 clustered histone 19	NA

## Sheet: Cattle histone genes
Species	VGNC ID (gene)	Approved symbol	Approved name	Human gene ortholog HGNC ID
Cattle	VGNC:83619	H1-0	H1.0 linker histone	HGNC:4714
Cattle	VGNC:83548	H1-1	H1.1 linker histone, cluster member	HGNC:4715
Cattle	VGNC:83558	H1-2	H1.2 linker histone, cluster member	HGNC:4716
Cattle	VGNC:83573	H1-3	H1.3 linker histone, cluster member	HGNC:4717
Cattle	VGNC:83559	H1-4	H1.4 linker histone, cluster member	HGNC:4718
Cattle	VGNC:83591	H1-5	H1.5 linker histone, cluster member	HGNC:4719
Cattle	VGNC:83557	H1-6	H1.6 linker histone, cluster member	HGNC:4720
Cattle	VGNC:83616	H1-7	H1.7 linker histone	HGNC:24893
Cattle	VGNC:83613	H1-8	H1.8 linker histone	HGNC:18463
Cattle	VGNC:95388	H1-9	H1.9 linker histone	HGNC:30616
Cattle	VGNC:83614	H1-10	H1.10 linker histone	HGNC:4722
Cattle	VGNC:83563	H1-12	H1.12 linker histone, cluster member	HGNC:19163
Cattle	VGNC:83545	H2AC1	H2A clustered histone 1	HGNC:18729
Cattle	VGNC:83544	H2AC2P	H2A clustered histone 2, pseudogene	HGNC:18720
Cattle	VGNC:83550	H2AC4	H2A clustered histone 4	HGNC:4734
Cattle	VGNC:83554	H2AC5P	H2A clustered histone 5, pseudogene	HGNC:4728
Cattle	VGNC:83561	H2AC6	H2A clustered histone 6	HGNC:4733
Cattle	VGNC:83565	H2AC7	H2A clustered histone 7	HGNC:4729
Cattle	VGNC:83570	H2AC8	H2A clustered histone 8	HGNC:4724
Cattle	VGNC:83576	H2AC10	H2A clustered histone 10	HGNC:4732
Cattle	VGNC:83577	H2AC11	H2A clustered histone 11	HGNC:4737
Cattle	VGNC:83580	H2AC12	H2A clustered histone 12	HGNC:13671
Cattle	VGNC:109559	H2AC13	H2A clustered histone 13	HGNC:4725
Cattle	VGNC:83584	H2AC14	H2A clustered histone 14	HGNC:4727
Cattle	VGNC:83586	H2AC15	H2A clustered histone 15	HGNC:4726
Cattle	VGNC:83590	H2AC16	H2A clustered histone 16	HGNC:4730
Cattle	VGNC:109562	H2AC17	H2A clustered histone 17	HGNC:4735
Cattle	VGNC:83599	H2AC18	H2A clustered histone 18	HGNC:4736
Cattle	VGNC:83602	H2AC19	H2A clustered histone 19	HGNC:29668
Cattle	VGNC:83605	H2AC20	H2A clustered histone 20	HGNC:4738
Cattle	VGNC:83604	H2AC21	H2A clustered histone 21	HGNC:20508
Cattle	VGNC:83612	H2AC25	H2A clustered histone 25	HGNC:20507
Cattle	VGNC:83610	H2AZ1	H2A.Z variant histone 1	HGNC:4741
Cattle	VGNC:83607	H2AZ2	H2A.Z variant histone 2	HGNC:20664
Cattle	VGNC:83608	MACROH2A1	macroH2A.1 histone	HGNC:4740
Cattle	VGNC:55987	MACROH2A2	macroH2A.2 histone	HGNC:14453
Cattle	VGNC:83617	H2AX	H2A.X variant histone	HGNC:4739
Cattle	VGNC:83623	H2AJ	H2A.J histone	HGNC:14456
Cattle	VGNC:95387	H2AB1	H2A.B variant histone 1	HGNC:22516
Cattle	VGNC:83621	H2AB2	H2A.B variant histone 2	HGNC:18298
Cattle	VGNC:83622	H2AB3P	H2A.B variant histone 3, pseudogene	HGNC:14455
Cattle	VGNC:109560	H2AL1Q	H2A.L variant histone 1Q	HGNC:53959
Cattle	VGNC:109561	H2AL3	H2A.L variant histone 3	HGNC:53960
Cattle	VGNC:83546	H2BC1	H2B clustered histone 1	HGNC:18730
Cattle	VGNC:97173	H2BC2P	H2B clustered histone 2, pseudogene	HGNC:18719
Cattle	VGNC:83555	H2BC3	H2B clustered histone 3	HGNC:4751
Cattle	VGNC:83556	H2BC4	H2B clustered histone 4	HGNC:4757
Cattle	VGNC:83560	H2BC5	H2B clustered histone 5	HGNC:4747
Cattle	VGNC:83564	H2BC6	H2B clustered histone 6	HGNC:4753
Cattle	VGNC:83566	H2BC7	H2B clustered histone 7	HGNC:4752
Cattle	VGNC:83569	H2BC8	H2B clustered histone 8	HGNC:4746
Cattle	VGNC:83571	H2BC9	H2B clustered histone 9	HGNC:4755
Cattle	VGNC:83574	H2BC10	H2B clustered histone 10	HGNC:4756
Cattle	VGNC:83578	H2BC11	H2B clustered histone 11	HGNC:4761
Cattle	VGNC:83582	H2BC12	H2B clustered histone 12	HGNC:13954
Cattle	VGNC:83581	H2BC13	H2B clustered histone 13	HGNC:4748
Cattle	VGNC:83583	H2BC14	H2B clustered histone 14	HGNC:4750
Cattle	VGNC:83587	H2BC15	H2B clustered histone 15	HGNC:4749
Cattle	VGNC:83589	H2BC16	H2B clustered histone 16	HGNC:4754
Cattle	VGNC:83592	H2BC17	H2B clustered histone 17	HGNC:4758
Cattle	VGNC:83596	H2BC18	H2B clustered histone 18	HGNC:24700
Cattle	VGNC:83598	H2BC19	H2B clustered histone 19	HGNC:20517
Cattle	VGNC:83603	H2BC20	H2B clustered histone 20	HGNC:20516
Cattle	VGNC:83601	H2BC21	H2B clustered histone 21	HGNC:4760
Cattle	VGNC:83620	H2BC26	H2B clustered histone 26	HGNC:20514
Cattle	VGNC:83624	H2BK1	H2B.K variant histone 1
Cattle	VGNC:84128	H2BL1	H2B.L histone variant 1
Cattle	VGNC:83547	H3C1	H3 clustered histone 1	HGNC:4766
Cattle	VGNC:83552	H3C2	H3 clustered histone 2	HGNC:4776
Cattle	VGNC:83553	H3C3	H3 clustered histone 3	HGNC:4768
Cattle	VGNC:83567	H3C4	H3 clustered histone 4	HGNC:4767
Cattle	VGNC:83568	H3C5P	H3 clustered histone 5, pseudogene	HGNC:54427
Cattle	VGNC:84555	H3C6	H3 clustered histone 6	HGNC:4769
Cattle	VGNC:83572	H3C7	H3 clustered histone 7	HGNC:4773
Cattle	VGNC:95389	H3C8	H3 clustered histone 8	HGNC:4772
Cattle	VGNC:83585	H3C10	H3 clustered histone 10	HGNC:4775
Cattle	VGNC:83594	H3C12	H3 clustered histone 12	HGNC:4774
Cattle	VGNC:83595	H3C13	H3 clustered histone 13	HGNC:25311
Cattle	VGNC:83600	H3C14	H3 clustered histone 14	HGNC:20503
Cattle	VGNC:83611	H3-3A	H3.3 histone A	HGNC:4764
Cattle	VGNC:83606	H3-3B	H3.3 histone B	HGNC:4765
Cattle	VGNC:83615	H3-3D	H3.3 histone D	NA
Cattle	VGNC:83609	H3-4	H3.4 histone, cluster member	HGNC:4778
Cattle	VGNC:83549	H4C1	H4 clustered histone 1	HGNC:4781
Cattle	VGNC:83551	H4C2	H4 clustered histone 2	HGNC:4789
Cattle	VGNC:84553	H4C3	H4 clustered histone 3	HGNC:4787
Cattle	VGNC:83562	H4C4	H4 clustered histone 4	HGNC:4782
Cattle	VGNC:95390	H4C6	H4 clustered histone 6	HGNC:4783
Cattle	VGNC:84556	H4C7	H4 clustered histone 7	HGNC:4792
Cattle	VGNC:83575	H4C8	H4 clustered histone 8	HGNC:4788
Cattle	VGNC:83579	H4C9	H4 clustered histone 9	HGNC:4793
Cattle	VGNC:83588	H4C11	H4 clustered histone 11	HGNC:4785
Cattle	VGNC:84554	H4C12	H4 clustered histone 12	HGNC:4784
Cattle	VGNC:83593	H4C13	H4 clustered histone 13	HGNC:4791
Cattle	VGNC:83597	H4C14	H4 clustered histone 14	HGNC:4794
Cattle	VGNC:83618	H4-16	H4 histone 16	HGNC:20510
Cattle	VGNC:97172	H4C19	H4 clustered histone 19	NA
