# Supplementary material for: A standardized nomenclature for mammalian histone genes
Source: Epigenetics Chromatin. 2022 Oct 1;15:34. doi: 10.1186/s13072-022-00467-2 (PMC9526256; doi:10.1186/s13072-022-00467-2)
Supplement: Supplementary file 2 — Additional file 2. List of human histone proteins from the Histone Sequence Database for every histone gene, the available set of transcript and coding sequence GENCODE annotations were obtained from the Ensembl 105 database. Next, only protein-coding transcripts identical between Ensembl automated annotation and HAVANA manual curation were retained. In those cases where several transcripts of one gene correspond to the same amino acid protein sequence, only one record was retained with preference given to those that match NCBI’s RefSeq annotation. For every histone gene the list includes the HGNC symbol, information about corresponding protein sequences, their length, accession numbers within NCBI and Ensembl resources, as well as a list of relevant literature references in the form of PubMed identifiers. For a few histone variant genes, the attribution to a certain histone variant class has not yet been clearly established in the literature; these are marked in the list by a question mark. [file 13072_2022_467_MOESM2_ESM.xlsx]

## Sheet: Sheet1
Histone type	Histone variant	Clustered (canonical) isoform	HGNC symbol	NCBI gene ID	Ensembl gene ID	Transcript stable ID	RefSeq mRNA ID	RefSeq peptide ID	Protein length	References (PubMed IDs)
H1	H1.0		H1-0	3005	ENSG00000189060	ENST00000340857	NM_005318	NP_005309	194	26689747
H1	H1.1		H1-1	3024	ENSG00000124610	ENST00000244573	NM_005325	NP_005316	215	26689747
H1	H1.2		H1-2	3006	ENSG00000187837	ENST00000343677	NM_005319	NP_005310	213	26689747
H1	H1.3		H1-3	3007	ENSG00000124575	ENST00000244534	NM_005320	NP_005311	221	26689747
H1	H1.4		H1-4	3008	ENSG00000168298	ENST00000304218	NM_005321	NP_005312	219	26689747
H1	H1.5		H1-5	3009	ENSG00000184357	ENST00000331442	NM_005322	NP_005313	226	26689747
H1	H1.6		H1-6	3010	ENSG00000187475	ENST00000338379	NM_005323	NP_005314	207	26689747
H1	H1.7		H1-7	341567	ENSG00000187166	ENST00000335017	NM_181788	NP_861453	255	26689747
H1	H1.8		H1-8	132243	ENSG00000178804	ENST00000324382	NM_153833	NP_722575	346	26689747
H1	H1.8		H1-8	132243	ENSG00000178804	ENST00000503977	NM_001308262	NP_001295191	207	26689747
H1			H1-9P	373861	ENSG00000188662				30	12920187 26689747 17852044
H1	H1.10		H1-10	8971	ENSG00000184897	ENST00000333762	NM_006026	NP_006017	213	26689747
H1			H1-12P	387325	ENSG00000216331
H2A	clustered H2A	isoform 1	H2AC1	221613	ENSG00000164508	ENST00000297012	NM_170745	NP_734466	131	2011515 7068607 24506885
H2A			H2AC2P	387319	ENSG00000216436
H2A			H2AC3P	85303	ENSG00000242387
H2A	clustered H2A	isoform_2	H2AC4	8335	ENSG00000278463	ENST00000615868	NM_003513	NP_003504	130	12408966 25731851
H2A			H2AC5P	10341	ENSG000002348167
H2A	clustered H2A	isoform_3	H2AC6	8334	ENSG00000180573	ENST00000377791	NM_003512	NP_003503	130	12408966 25731851
H2A	clustered H2A	isoform_4	H2AC7	3013	ENSG00000196866	ENST00000341023	NM_021065	NP_066409	130	12408966 25731851
H2A	clustered H2A	isoform_2	H2AC8	3012	ENSG00000277075	ENST00000303910	NM_021052	NP_066390	130	12408966 25731851
H2A			H2AC9P	387323	ENSG00000218281
H2A			H2AC10P	8333	ENSG00000218690
H2A	clustered H2A	isoform_5	H2AC11	8969	ENSG00000196787	ENST00000359193	NM_021064	NP_066408	130	12408966 25731851
H2A	clustered H2A	isoform_6	H2AC12	85235	ENSG00000274997	ENST00000377459	NM_080596	NP_542163	128	12408966 25731851
H2A	clustered H2A	isoform_5	H2AC13	8329	ENSG00000196747	ENST00000358739	NM_003509	NP_003500	130	12408966 25731851
H2A	clustered H2A	isoform_7	H2AC14	8331	ENSG00000276368	ENST00000333151	NM_021066	NP_066544	128	12408966 25731851
H2A	clustered H2A	isoform_5	H2AC15	8330	ENSG00000275221	ENST00000618958	NM_003510	NP_003501	130	12408966 25731851
H2A	clustered H2A	isoform_5	H2AC16	8332	ENSG00000276903	ENST00000613174	NM_003511	NP_003502	130	12408966 25731851
H2A	clustered H2A	isoform_5	H2AC17	8336	ENSG00000278677	ENST00000359611	NM_003514	NP_003505	130	12408966 25731851
H2A	clustered H2A	isoform_8	H2AC18	8337	ENSG00000203812	ENST00000369159	NM_003516	NP_003507	130	12408966 25731851
H2A	clustered H2A	isoform_8	H2AC19	723790	ENSG00000272196	ENST00000607355	NM_001040874	NP_001035807	130	12408966 25731851
H2A	clustered H2A	isoform_9	H2AC20	8338	ENSG00000184260	ENST00000331380	NM_003517	NP_003508	129	12408966 25731851
H2A	clustered H2A	isoform_10	H2AC21	317772	ENSG00000184270	ENST00000331128	NM_175065	NP_778235	130	12408966 25731851
H2A	clustered H2A	isoform_11	H2AC25	92815	ENSG00000181218	ENST00000366695	NM_033445	NP_254280	130	?
H2A	H2A.Z.1		H2AZ1	3015	ENSG00000164032	ENST00000651623			127	25731851 33771851
H2A	H2A.Z.1		H2AZ1	3015	ENSG00000164032	ENST00000296417	NM_002106	NP_002097	128	25731851 33771851
H2A	H2A.Z.2		H2AZ2	94239	ENSG00000105968	ENST00000308153	NM_012412	NP_036544	128	22467210 33771851 33073403
H2A	H2A.Z.2		H2AZ2	94239	ENSG00000105968	ENST00000222690	NM_138635	NP_619541	114	22467210 33771851 33073403
H2A	H2A.Z.2		H2AZ2	94239	ENSG00000105968	ENST00000350771	NM_201436	NP_958844	102	22467210 33771851 33073403
H2A	H2A.Z.2		H2AZ2	94239	ENSG00000105968	ENST00000381124	NM_201516	NP_958924	66	22467210 33771851 33073403
H2A	H2A.Z.2		H2AZ2	94239	ENSG00000105968	ENST00000349299	NM_201517	NP_958925	90	22467210 33771851 33073403
H2A	macroH2A.1		MACROH2A1	9555	ENSG00000113648	ENST00000312469	NM_138609	NP_613075	369	9138085 20543561 31015383
H2A	macroH2A.1		MACROH2A1	9555	ENSG00000113648	ENST00000511689	NM_138610	NP_613258	372	9138085 20543561 31015383
H2A	macroH2A.1		MACROH2A1	9555	ENSG00000113648	ENST00000304332	NM_001040158	NP_001035248	371	9138085 20543561 31015383
H2A	macroH2A.2		MACROH2A2	55506	ENSG00000099284	ENST00000373255	NM_018649	NP_061119	372	31015383
H2A	H2A.X		H2AX	3014	ENSG00000188486	ENST00000530167	NM_002105	NP_002096	143	12408966 25731851 33441544 33771851
H2A	H2A.J		H2AJ	55766	ENSG00000246705	ENST00000544848	NM_177925	NP_808760	129	25731851 33266246 28489069
H2A	H2A.B		H2AB1	474382	ENSG00000274183	ENST00000620016	NM_001017990	NP_001017990	115	29549088 35099534
H2A	H2A.B		H2AB2	474381	ENSG00000277858	ENST00000354514	NM_001017991	NP_001017991	115	29549088 35099534
H2A	H2A.B		H2AB3	83740	ENSG00000277745	ENST00000615853	NM_080720	NP_542451	115	29549088 35099534
H2A	H2A.P		H2AP	25763	ENSG00000187516	ENST00000341016	NM_012274	NP_036406	117	29549088 35099534
H2A			H2AQ1P	115482715	ENSG00000285989
H2A	H2A.L		H2AL1Q	115482714	ENSG00000249467					29549088 35099534
H2A			H2AL1MP	115482687	ENSG00000285944
H2A	H2A.L		H2AL3	115482686	ENSG00000229674					29549088 35099534
H2B	clustered H2B	isoform_1	H2BC1	255626	ENSG00000146047	ENST00000274764	NM_170610	NP_733759	127	12213818 23884607 17261847
H2B			H2BC2P	100288742	ENSG00000178762
H2B	clustered H2B	isoform_2	H2BC3	3018	ENSG00000276410	ENST00000615966	NM_021062	NP_066406	126	12408966 25731851
H2B	clustered H2B	isoform_3	H2BC4	8347	ENSG00000180596	ENST00000396984	NM_003526	NP_003517	126	12408966 25731851
H2B	clustered H2B	isoform_4	H2BC5	3017	ENSG00000158373	ENST00000377777	NM_021063	NP_066407	126	12408966 25731851
H2B	clustered H2B	isoform_3	H2BC6	8344	ENSG00000274290	ENST00000614097	NM_003523	NP_003514	126	12408966 25731851
H2B	clustered H2B	isoform_3	H2BC7	8343	ENSG00000277224	ENST00000356530	NM_003522	NP_003513	126	12408966 25731851
H2B	clustered H2B	isoform_3	H2BC8	8339	ENSG00000278588	ENST00000377733	NM_003525	NP_003516	126	12408966 25731851
H2B	clustered H2B	isoform_5	H2BC9	8345	ENSG00000275713	ENST00000619466	NM_003524	NP_003515	126	12408966 25731851
H2B	clustered H2B	isoform_3	H2BC10	8346	ENSG00000273802	ENST00000541790	NM_003518	NP_003509	126	12408966 25731851
H2B	clustered H2B	isoform_6	H2BC11	8970	ENSG00000124635	ENST00000339812	NM_021058	NP_066402	126	12408966 25731851
H2B	clustered H2B	isoform_7	H2BC12	85236	ENSG00000197903	ENST00000356950	NM_080593	NP_001299582	126	12408966 25731851
H2B	clustered H2B	isoform_8	H2BC13	8340	ENSG00000185130	ENST00000377401	NM_003519	NP_003510	126	12408966 25731851
H2B	clustered H2B	isoform_9	H2BC14	8342	ENSG00000273703	ENST00000621112	NM_003521	NP_003512	126	12408966 25731851
H2B	clustered H2B	isoform_10	H2BC15	8341	ENSG00000233822	ENST00000612898	NM_003520	NP_003511	126	12408966 25731851
H2B			H2BC16P	10340	ENSG00000217646	ENST00000402707
H2B	clustered H2B	isoform_11	H2BC17	8348	ENSG00000274641	ENST00000616182	NM_003527	NP_003518	126	12408966 25731851
H2B	clustered H2B	isoform_12	H2BC18	440689	ENSG00000203814	ENST00000369167	NM_001024599	NP_001019770	126	12408966 25731851
H2B	clustered H2B	isoform_13	H2BC18	440689	ENSG00000203814	ENST00000545683	NM_001161334	NP_001154806	134	12408966 25731851
H2B			H2BC19P	337874	ENSG00000220323	ENST00000608318
H2B			H2BC20P	337873	ENSG00000261716	ENST00000564237
H2B	clustered H2B	isoform_14	H2BC21	8349	ENSG00000184678	ENST00000369155	NM_003528	NP_003519	126	23240083 12408966 25731851
H2B	clustered H2B	isoform_15	H2BC26	128312	ENSG00000196890	ENST00000620438	NM_175055	NP_778225	126	12408966
H2B			H2BC27P	337872	ENSG00000181201	ENST00000436555
H2B	H2B.K		H2BK1	114483833	ENSG00000285480	ENST00000644661	NM_001369125	NP_001356054	122	31537640 35099534
H2B			H2BL1P	115482689	ENSG00000223497
H2B	H2B.W		H2BW1	158983	ENSG00000123569	ENST00000217926	NM_001002916	NP_001002916	147	15475252 16449661 25731851
H2B	H2B.W		H2BW2	286436	ENSG00000101812	ENST00000675318	NM_001388464	NP_001375393	148	15475252 16449661 25731851
H2B			H2BW3P	100101478	ENSG00000235946
H2B			H2BW4P	767811
H2B	H2B.N		H2BN1	124188214			NM_001401340	NP_001388269	118	35099534
H2B	clustered H2B(?)		H2BC12L	54145	ENSG00000234289	ENST00000599962	NM_017445	NP_059141	126	?
H3	clustered H3.1	isoform_1	H3C1	8350	ENSG00000275714	ENST00000613854	NM_003529	NP_003520	136	12408966
H3	clustered H3.1	isoform_1	H3C2	8358	ENSG00000286522	ENST00000621411	NM_003537	NP_003528	136	12408966
H3	clustered H3.1	isoform_1	H3C3	8352	ENSG00000287080	ENST00000612966	NM_003531	NP_003522	136	12408966
H3	clustered H3.1	isoform_1	H3C4	8351	ENSG00000197409	ENST00000356476	NM_003530	NP_003521	136	12408966
H3			H3C5P	115482688	ENSG00000277720
H3	clustered H3.1	isoform_1	H3C6	8353	ENSG00000274750	ENST00000614911	NM_003532	NP_003523	136	12408966
H3	clustered H3.1	isoform_1	H3C7	8968	ENSG00000277775	ENST00000618052	NM_021018	NP_066298	136	12408966
H3	clustered H3.1	isoform_1	H3C8	8355	ENSG00000273983	ENST00000614378	NM_003534	NP_003525	136	12408966
H3			H3C9P	100289545	ENSG00000220875
H3	clustered H3.1	isoform_1	H3C10	8357	ENSG00000278828	ENST00000369163	NM_003536	NP_003527	136	12408966
H3	clustered H3.1	isoform_1	H3C11	8354	ENSG00000275379	ENST00000616365	NM_003533	NP_003524	136	12408966
H3	clustered H3.1	isoform_1	H3C12	8356	ENSG00000197153	ENST00000359303	NM_003535	NP_003526	136	12408966
H3	clustered H3.2	isoform_1	H3C13	653604	ENSG00000183598	ENST00000331491	NM_001123375	NP_001116847	136	12408966
H3	clustered H3.2	isoform_1	H3C14	126961	ENSG00000203811	ENST00000369158	NM_021059	NP_066403	136	12408966
H3	clustered H3.2	isoform_1	H3C15	333932	ENSG00000203852	ENST00000403683	NM_001005464	NP_001005464	136	12408966
H3	H3.3		H3-3A	3020	ENSG00000163041	ENST00000366815	NM_002107	NP_002098	136	19412883
H3	H3.3		H3-3B	3021	ENSG00000132475	ENST00000254810	NM_005324	NP_005315	136	19412883
H3	H3.4		H3-4	8290	ENSG00000168148	ENST00000366696	NM_003493	NP_003484	136	8986613
H3	H3.5		H3-5	440093	ENSG00000188375	ENST00000340398	NM_001013699	NP_001013721	135	21274551
H3	H3.6(?)		H3P16	644914	ENSG00000178458					21782046 28374988
H3	H3.7(?)		H3-7	440686	ENSG00000273213	ENST00000609879	NM_001355409	NP_001342338	136	12408966
H3	H3.8(?)		H3P44	347376	ENSG00000226881					21782046 28374988
H3	H3.Y.1		H3Y1	391769	ENSG00000269466	ENST00000598383	NM_001355258	NP_001342187	136	20819935
H3	H3.Y.2		H3Y2	340096	ENSG00000268799	ENST00000600799	NM_001371919	NP_001358848	147	20819935
H3	cenH3		CENPA	1058	ENSG00000115163	ENST00000335756	NM_001809	NP_001800	140	23324462
H3	cenH3		CENPA	1058	ENSG00000115163	ENST00000233505	NM_001042426	NP_001035891	114	23324462
H4	clustered H4	isoform_1	H4C1	8359	ENSG00000278637	ENST00000617569	NM_003538	NP_003529	103	12408966
H4	clustered H4	isoform_1	H4C2	8366	ENSG00000278705	ENST00000377745	NM_003544	NP_003535	103	12408966
H4	clustered H4	isoform_1	H4C3	8364	ENSG00000197061	ENST00000377803	NM_003542	NP_003533	103	12408966
H4	clustered H4	isoform_1	H4C4	8360	ENSG00000277157	ENST00000614247	NM_003539	NP_003530	103	12408966
H4	clustered H4	isoform_1	H4C5	8367	ENSG00000276966	ENST00000615164	NM_003545	NP_003536	103	12408966
H4	clustered H4	isoform_1	H4C6	8361	ENSG00000274618	ENST00000244537	NM_003540	NP_003531	103	12408966
H4	clustered H4(?)	isoform_2	H4C7	8369	ENSG00000275663	ENST00000611444	NM_003547	NP_003538	98	12408966
H4	clustered H4	isoform_1	H4C8	8365	ENSG00000158406	ENST00000377727	NM_003543	NP_003534	103	12408966
H4	clustered H4	isoform_1	H4C9	8294	ENSG00000276180	ENST00000615353	NM_003495	NP_003486	103	12408966
H4			H4C10P	10337	ENSG00000217862
H4	clustered H4	isoform_1	H4C11	8363	ENSG00000197238	ENST00000355057	NM_021968	NP_068803	103	12408966
H4	clustered H4	isoform_1	H4C12	8362	ENSG00000273542	ENST00000611927	NM_003541	NP_003532	103	12408966
H4	clustered H4	isoform_1	H4C13	8368	ENSG00000275126	ENST00000618305	NM_003546	NP_003537	103	12408966
H4	clustered H4	isoform_1	H4C14	8370	ENSG00000270882	ENST00000578186	NM_003548	NP_003539	103	12408966
H4	clustered H4	isoform_1	H4C15	554313	ENSG00000270276	ENST00000579512	NM_001034077	NP_001029249	103	12408966
H4	clustered H4	isoform_1	H4C16	121504	ENSG00000197837	ENST00000539745	NM_175054	NP_778224	103	12408966
